# Supplementary material for: Programming Mechanism of Adipose Tissue Expansion in the Rat Offspring of Obese Mothers Occurs in a Sex-Specific Manner
Source: Nutrients. 2023 May 9;15(10):2245. doi: 10.3390/nu15102245 (PMC10223280; doi:10.3390/nu15102245)
Supplement: Supplementary file 1 [file nutrients-15-02245-s001.zip]

Archive with 1 entries (1 files):
- nutrients-2306454-supplementary.pdf
